# Supplementary material for: A Custom Panel for Profiling Microglia Gene Expression
Source: Cells. 2024 Apr 4;13(7):630. doi: 10.3390/cells13070630 (PMC11012202; doi:10.3390/cells13070630)
Supplement: Supplementary file 1 [file cells-13-00630-s001.zip]

Archive with 4 entries (4 files):
- Supplementary file 2_Gene list and accession numbers.xlsx
- Supplementary file 3_Normalized counts (1).csv
- Supplementary file 4_Statistics of homeostatic and reactive markers from figure 3d and 3e.xlsx
- Supplementrary file 1_File containing gene names from Venn diagrams and Elbow plot for K-means clustering.pdf
