# Supplementary material for: A Custom Panel for Profiling Microglia Gene Expression
Source: Cells. 2024 Apr 4;13(7):630. doi: 10.3390/cells13070630 (PMC11012202; doi:10.3390/cells13070630)
Supplement: Supplementary file 1 [file cells-13-00630-s001.zip › Supplementary file 2_Gene list and accession numbers.xlsx]

## Sheet: Sheet1
Gene name	Description	Probe type	Accession
Abcf1	ATP-Binding Cassette Sub-Family F Member 1	Housekeeping	NM_001163464.1
Abi3	ABI Gene Family, Member 3	Endogenous	NM_001163464.1
Aif1	Allograft Inflammatory Factor 1	Endogenous	NM_019467.2
Apbb3	Amyloid Beta (A4) Precursor Protein-Binding, Family B, Member 3	Endogenous	NM_146085.1
Apobec1	Apolipoprotein B mRNA Editing Enzyme, Catalytic Polypeptide 1	Endogenous	NM_001134391.1
Apoc1	Apolipoprotein C-I	Endogenous	NM_007469.4
Apoc2	Apolipoprotein C-II	Endogenous	NM_001277944.1
Apoe	Apolipoprotein E	Endogenous	NM_001305844.1
Axl	AXL Receptor Tyrosine Kinase	Endogenous	NM_009465.4
B2m	Beta-2 Microglobulin	Endogenous	NM_009735.3
Bdnf	Brain Derived Neurotrophic Factor	Endogenous	NM_007540.4
Bin1	Bridging Integrator 1	Endogenous	NM_001083334.1
Bmp1	Bone Morphogenetic Protein 1	Endogenous	NM_009755.2
Bmp10	Bone Morphogenetic Protein 10	Endogenous	NM_009756.2
Bmp2	Bone Morphogenetic Protein 2	Endogenous	NM_007553.2
Bmp3	Bone Morphogenetic Protein 3	Endogenous	NM_173404.2
Bmp4	Bone Morphogenetic Protein 4	Endogenous	NM_007554.2
Bmp5	Bone Morphogenetic Protein 5	Endogenous	NM_007555.3
Bmp6	Bone Morphogenetic Protein 6	Endogenous	NM_007556.2
Bmp7	Bone Morphogenetic Protein 7	Endogenous	NM_007557.2
Bmp8b	Bone Morphogenetic Protein 8b	Endogenous	NM_007559.4
C1qb	Complement Component 1, Q Subcomponent, Beta Polypeptide	Endogenous	NM_009777.2
C3	Complement Component 3	Endogenous	XM_011246258.1
C3ar1	Complement Component 3a Receptor 1	Endogenous	NM_009779.2
C5ar1	Complement Component 5a Receptor 1	Endogenous	NM_007577.3
Casp1	Caspase 1	Endogenous	NM_009807.2
Casp4	Caspase 4, Apoptosis-Related Cysteine Peptidase	Endogenous	NM_007609.2
Cass4	Cas Scaffolding Protein Family Member 4	Endogenous	NM_001080820.2
Ccl2	Chemokine (C-C Motif) Ligand 2	Endogenous	NM_011333.3
Ccl3	Chemokine (C-C Motif) Ligand 3	Endogenous	NM_011337.2
Ccl4	Chemokine (C-C Motif) Ligand 4	Endogenous	NM_013652.2
Ccl5	Chemokine (C-C Motif) Ligand 5	Endogenous	NM_013653.3
Ccl6	Chemokine (C-C Motif) Ligand 6	Endogenous	NM_009139.3
Ccl7	Chemokine (C-C Motif) Ligand 7	Endogenous	NM_013654.3
Ccl9	Chemokine (C-C Motif) Ligand 9	Endogenous	NM_011338.2
Ccnd1	Cyclin D1	Endogenous	NM_007631.2
Ccr2	Chemokine (C-C Motif) Receptor 2	Endogenous	NM_009915.2
Ccr3	Chemokine (C-C Motif) Receptor 3	Endogenous	NM_009914.4
Ccr4	Chemokine (C-C Motif) Receptor 4	Endogenous	NM_009916.2
Ccr5	Chemokine (C-C Motif) Receptor 5	Endogenous	NM_009917.5
Ccr6	Chemokine (C-C Motif) Receptor 6	Endogenous	NM_001190333.1
Ccr8	Chemokine (C-C Motif) Receptor 8	Endogenous	NM_007720.2
Cd14	CD14 Antigen	Endogenous	NM_009841.3
CD22	Cd22 Antigen	Endogenous	NM_001043317.2
Cd33	CD33 Antigen	Endogenous	NM_001111058.1
Cd36	CD36 Antigen	Endogenous	NM_007643.3
Cd68	CD68 Antigen	Endogenous	NM_001291058.1
Cd72	CD72 Antigen	Endogenous	NM_001110320.1
CD74	CD74 Antigen	Endogenous	NM_001042605.1
Cd9	CD9 Antigen	Endogenous	NM_007657.3
Clec7a	C-Type Lectin Domain Family 7, Member A	Endogenous	NM_020008.2
Cntf	Ciliary Neurotrophic Factor	Endogenous	NM_170786.2
Cr1	Complement Receptor Type 1	Endogenous	NM_007758.2
Csf1	Colony Stimulating Factor 1 (Macrophage)	Endogenous	NM_001113530.1
Csf1r	Colony Stimulating Factor 1 Receptor	Endogenous	NM_001037859.2
Cst3	Cystatin C	Endogenous	NM_009976.3
Cst7	Cystatin F (Leukocystatin)	Endogenous	NM_009977.3
Ctsb	Cathepsin B	Endogenous	NM_007798.3
Ctsd	Cathepsin D	Endogenous	NM_009983.2
Ctsl	Cathepsin L	Endogenous	NM_009984.3
Ctss	Cathepsin S	Endogenous	NM_021281.2
Cx3cr1	Chemokine (C-X3-C Motif) Receptor 1	Endogenous	NM_009987.3
Cxcl10	Chemokine (C-X-C Motif) Ligand 10	Endogenous	NM_021274.2
Cxcl2	Chemokine (C-X-C Motif) Ligand 2	Endogenous	NM_009140.2
Cxcl5	Chemokine (C-X-C Motif) Ligand 5	Endogenous	NM_009141.3
Cxcl9	Chemokine (C-X-C Motif) Ligand 9	Endogenous	NM_008599.4
Cxcr4	Chemokine (C-X-C Motif) Receptor 4	Endogenous	NM_009911.3
Cybb	Cytochrome B-245, Beta Polypeptide	Endogenous	NM_007807.5
Fabp5	Fatty Acid Binding Protein 5, Epidermal	Endogenous	NM_010634.3
Fcrls	Fc Receptor-Like S, Scavenger Receptor	Endogenous	NM_030707.3
Fgf2	Fibroblast Growth Factor 2	Endogenous	NM_008006.2
Fth1	Ferritin Heavy Chain 1	Endogenous	NM_010239.1
Gdnf	Glial Cell Line Derived Neurotrophic Factor	Endogenous	NM_010275.2
Gnas	Guanine Nucleotide Binding Protein, Alpha Stimulating	Endogenous	NM_010309.3
Gpnmb	Glycoprotein (Transmembrane) Nmb	Endogenous	NM_053110.4
Gpr34	G Protein-Coupled Receptor 34	Endogenous	NM_011823.4
Grn	Granulin	Endogenous	NM_008175.3
Gusb	Glucuronidase Beta	Housekeeping	NM_010368.1
Hexb	Hexosaminidase B	Endogenous	NM_010422.2
Hprt	Hypoxanthine Guanine Phosphoribosyl transferase	Housekeeping	NM_013556.2
Igf1	Insulin-Like Growth Factor 1	Endogenous	NM_001111274.1
Il10ra	Interleukin 10 Receptor, Alpha	Endogenous	NM_008348.2
Il10rb	Interleukin 10 Receptor, Beta	Endogenous	NM_008349.5
Il12a	Interleukin 12a	Endogenous	NM_008351.2
Il13	Interleukin 13	Endogenous	NM_008355.3
Il15	Interleukin 15	Endogenous	NM_008357.2
Il16	Interleukin 16	Endogenous	NM_010551.3
Il17a	Interleukin 17A	Endogenous	NM_010552.3
Il17f	Interleukin 17F	Endogenous	NM_145856.2
Il18	Interleukin 18	Endogenous	NM_008360.1
Il1a	Interleukin 1 Alpha	Endogenous	NM_010554.4
Il1b	Interleukin 1 Beta	Endogenous	NM_008361.3
Il1r1	Interleukin 1 Receptor, Type I	Endogenous	NM_001123382.1
Il21	Interleukin 21	Endogenous	NM_021782.2
Il27	Interleukin 27	Endogenous	NM_145636.1
Il3	Interleukin 3	Endogenous	NM_010556.4
Il5	Interleukin 5	Endogenous	NM_010558.1
Il6	Interleukin 6	Endogenous	NM_031168.1
Il7	Interleukin 7	Endogenous	NM_008371.5
Il9	Interleukin 9	Endogenous	NM_008373.1
Itga5	Integrin Alpha 5 (Fibronectin Receptor Alpha)	Endogenous	NM_001314041.1
Itgav	Integrin Alpha V	Endogenous	NM_008402.2
Itgax	Integrin Alpha X	Endogenous	NM_021334.2
Jak1	Janus Kinase 1	Endogenous	NM_146145.2
Lamp1	Lysosomal-Associated Membrane Protein 1	Endogenous	NM_010684.2
Lamp2	Lysosomal-Associated Membrane Protein 2	Endogenous	NM_001017959.1
Ldha	Lactate Dehydrogenase A	Housekeeping	NM_010699.1
Ldhb	Lactate Dehydrogenase B	Endogenous	NM_008492.2
Ldlr	Low Density Lipoprotein Receptor	Endogenous	NM_001252659.1
Lgals3	Lectin, Galactose Binding, Soluble 3	Endogenous	NM_001145953.1
Lilrb4	Leukocyte Immunoglobulin-Like Receptor, Subfamily B, 4	Endogenous	NM_013532.3
Lpl	Lipoprotein Lipase	Endogenous	NM_008509.2
Lrp1	Low Density Lipoprotein Receptor-Related Protein 1	Endogenous	NM_008512.2
Lrp6	Low Density Lipoprotein Receptor-Related Protein 6	Endogenous	NM_008514.3
Lrp8	Low Density Lipoprotein Receptor-Related Protein 8, Apolipoprotein E Receptor	Endogenous	NM_001080926.1
Lyz2	Lysozyme 2	Endogenous	NM_017372.3
Mfge8	Milk Fat Globule-EGF Factor 8 Protein	Endogenous	NM_008594.2
Mif	Macrophage Migration Inhibitory Factor	Endogenous	NM_010798.2
Mrc1	Mannose Receptor, C Type 1	Endogenous	NM_008625.1
Ms4a4c	Membrane-Spanning 4-Domains, Subfamily A, Member 4C	Endogenous	NM_029499.2
Ms4a7	Membrane-Spanning 4-Domains, Subfamily A, Member 7	Endogenous	NM_001276398.1
Msr1	Macrophage Scavenger Receptor 1	Endogenous	NM_001113326.1
Ngf	Nerve Growth Factor	Endogenous	NM_001112698.1
Nlrc3	NLR Family, CARD Domain Containing 3	Endogenous	NM_001081280.1
Nlrc4	NLR Family, CARD Domain Containing 4	Endogenous	NM_001033367.3
Nlrp3	NLR Family, Pyrin Domain Containing 3	Endogenous	NM_145827.3
Nlrp5	NLR Family, Pyrin Domain Containing 5	Endogenous	NM_011860.2
Nodal	Nodal	Endogenous	NM_013611.4
Nos2	Nitric Oxide Synthase 2, Inducible	Endogenous	NM_010927.3
Nrtn	Neurturin	Endogenous	NM_008738.2
Ntf3	Neurotrophin 3	Endogenous	NM_008742.2
Olfml3	Olfactomedin-Like 3	Endogenous	NM_133859.2
P2rx7	Purinergic Receptor P2X, Ligand-Gated Ion Channel, 7	Endogenous	NM_001038839.2
P2ry12	Purinergic Receptor P2Y, G-Protein Coupled 12	Endogenous	NM_027571.3
P2ry13	Purinergic Receptor P2Y, G-Protein Coupled 13	Endogenous	NM_028808.3
Panx1	Pannexin 1	Endogenous	NM_019482.2
Pcna	Proliferating Cell Nuclear Antigen	Endogenous	NM_011045.2
Pdgfc	Platelet-Derived Growth Factor, C Polypeptide	Endogenous	NM_019971.2
Picalm	Phosphatidylinositol Binding Clathrin Assembly Protein	Endogenous	NM_001252520.1
Plcg2	Phospholipase C, Gamma 2	Endogenous	NM_172285.1
Polr1b	RNA Polymerase I Subunit B	Housekeeping	NM_009086.2
Ptk2b	PTK2 Protein Tyrosine Kinase 2 Beta	Endogenous	NM_001162365.1
Pycad	PYD And CARD Domain Containing	Endogenous	NM_023258.4
Rabep1	Rabaptin, RAB GTPase Binding Effector Protein 1	Endogenous	NM_019400.2
Rin3	Ras And Rab Interactor 3	Endogenous	NM_001161365.1
Rplp0	Ribosomal Protein Lateral Stalk Subunit P0	Housekeeping	NM_007475.5
Sall1	Sal-Like 1 (Drosophila)	Endogenous	NM_021390.3
Siglec-h	Sialic Acid Binding Ig-Like Lectin H	Endogenous	NM_178706.4
Slc16a3	Solute Carrier Family 16, Member 3	Endogenous	NM_001038653.1
Slc2a5	Solute Carrier Family 2, Member 5	Endogenous	NM_019741.3
Sorl1	Sortilin-Related Receptor, LDLR Class A Repeats-Containing	Endogenous	NM_011436.3
Sparc	Secreted Acidic Cysteine Rich Glycoprotein	Endogenous	NM_009242.4
Spp1	Secreted Phosphoprotein 1	Endogenous	NM_009263.3
Sppl2a	Signal Peptide Peptidase Like 2A	Endogenous	NM_023220.2
Stat1	Signal Transducer and Activator of Transcription 1	Endogenous	NM_001205313.1
Stat2	Signal Transducer and Activator of Transcription 2	Endogenous	NM_019963.1
Tfec	Transcription Factor EC	Endogenous	NM_031198.3
Tgfa	Transforming Growth Factor Alpha	Endogenous	NM_031199.2
Tgfb1	Transforming Growth Factor, Beta 1	Endogenous	NM_011577.1
Tgfb2	Transforming Growth Factor, Beta 2	Endogenous	NM_009367.4
Tgfb3	Transforming Growth Factor, Beta 3	Endogenous	NM_009368.2
Tgfbr1	Transforming Growth Factor, Beta Receptor I	Endogenous	NM_009370.2
Tgfbr2	Transforming Growth Factor, Beta Receptor II	Endogenous	NM_009371.2
Tgfbr3	Transforming Growth Factor, Beta Receptor III	Endogenous	NM_011578.3
Thbs1	Thrombospondin 1	Endogenous	NM_011580.3
Timp2	Tissue Inhibitor of Metalloproteinase 2	Endogenous	NM_011594.3
Tlr2	Toll-Like Receptor 2	Endogenous	NM_011905.3
Tmem119	Transmembrane Protein 119	Endogenous	NM_146162.2
Tmsb4x	Thymosin, Beta 4, X Chromosome	Endogenous	NM_021278.2
Tnf	Tumor Necrosis Factor	Endogenous	NM_013693.2
Tnfrsf11b	Tumor Necrosis Factor Receptor Superfamily, Member 11b	Endogenous	NM_008764.3
Tnfsf10	Tumor Necrosis Factor (Ligand) Superfamily, Member 10	Endogenous	NM_009425.2
Tnfsf11	Tumor Necrosis Factor (Ligand) Superfamily, Member 11	Endogenous	NM_011613.3
Tnfsf13b	Tumor Necrosis Factor (Ligand) Superfamily, Member 13b	Endogenous	NM_001347309.1
Trem2	Triggering Receptor Expressed on Myeloid Cells 2	Endogenous	NM_031254.2
Tyrobp	TYRO Protein Tyrosine Kinase Binding Protein	Endogenous	NM_011662.2
Vegfa	Vascular Endothelial Growth Factor A	Endogenous	NM_001025250.3
Zyx	zyxin	Endogenous	NM_001289618.1
