# Supplementary material for: A Custom Panel for Profiling Microglia Gene Expression
Source: Cells. 2024 Apr 4;13(7):630. doi: 10.3390/cells13070630 (PMC11012202; doi:10.3390/cells13070630)
Supplement: Supplementary file 1 [file cells-13-00630-s001.zip › Supplementary file 3_Normalized counts (1).csv]

Symbol	BMMn-1	BMMn-2	BMMn-3	BV2-1	BV2-2	BV2-3	pMG-1	pMG-2	pMG-3	Adult MG-1	Adult MG-2	Adult MG-3
Abi3	5.65	6.04	5.71	3.07	2.9	2.65	2.79	3.48	3.21	9.86	9.75	9.73
Aif1	-1.03	-0.21	0.49	-0.84	-0.8	-0.87	1.79	2.07	1.88	1.57	2.07	2.64
Apbb3	2.97	2.96	3.6	2.33	3.24	2.38	3.9	3.94	4.53	4.82	4.39	4.96
Apobec1	5.5	5.6	6.21	4.56	4.92	4.77	6.06	6.59	6.68	6.15	6.98	5.96
Apoc1	1.29	0.79	1.71	-0.84	-0.22	-0.29	1.79	2.48	2.47	1.57	2.07	2.64
Apoc2	2.97	2.96	2.71	0.75	0.52	0.45	0.2	0.48	-0.12	2.57	2.07	3.64
Apoe	6.71	7.1	6.87	8.53	7.35	7.22	10.91	11.11	10.96	9.95	11.46	11.13
Axl	4.43	4.65	4.9	1.49	1.37	1.71	6.47	6.8	6.36	5.82	6.77	5.81
B2m	10.82	11.21	11.14	11.35	10.91	10.79	11.41	11.48	11.42	12.35	12.5	12.69
Bdnf	0.56	1.79	1.22	-0.84	-0.22	-0.87	3.9	2.48	3.79	0.57	2.07	2.64
Bin1	4.67	4.65	5.31	4.84	4.52	4.52	4.96	5.01	5.17	8.43	8.56	8.45
Bmp1	-0.03	1.37	1.22	-0.84	-0.22	-0.87	4.11	4.8	4.69	1.57	2.07	5.22
Bmp10	0.56	-0.21	0.9	-0.84	-1.8	-0.29	0.2	0.48	0.88	1.57	3.07	2.64
Bmp2	2.67	1.37	2.49	0.16	0.78	-0.87	2.79	2.07	0.88	4.27	4.88	3.64
Bmp3	-1.03	-0.21	-1.1	-0.84	-0.8	-1.87	0.2	1.48	1.88	2.57	2.07	3.64
Bmp4	-1.03	-0.21	1.49	-0.84	-0.8	0.13	6.33	6.73	6.19	2.15	2.07	2.64
Bmp5	-1.03	-0.21	-1.1	0.16	-0.8	-0.87	1.2	0.48	-0.12	2.15	2.07	2.64
Bmp6	2.14	1.79	2.49	0.75	-0.8	-0.87	5.96	5.97	5.64	0.57	2.07	2.64
Bmp7	-0.03	-0.21	-0.1	-0.84	-0.8	-1.87	4.66	4.57	4.64	2.89	2.07	4.22
Bmp8b	-1.03	1.79	0.9	-0.84	0.52	-0.87	0.2	2.07	2.21	3.38	2.07	2.64
C1qb	5.66	5.88	5.77	0.75	0.78	-0.87	7.33	7.87	7.69	11.8	12.01	12.06
C3	8.45	8.45	8.49	4.45	2.37	2.45	7.09	7.13	7.08	6.09	4.66	5.45
C3ar1	-1.03	-0.21	-1.1	2.87	4.08	3.56	5.29	5.07	5.24	6.7	6.59	6.64
C5ar1	6.17	6.37	6.37	0.16	1.37	0.94	5.82	6.39	6.33	7.55	6.98	7.1
CD22	4.36	4.96	4.71	0.75	0.52	0.13	0.2	2.48	1.88	4.27	4.07	4.64
CD74	8.73	8.84	8.68	7.38	7.2	6.83	3.2	4.18	3.34	9.71	9.66	9.57
Casp1	4.46	5.08	4.66	4.72	5.57	5.36	3.66	3.65	3.88	6.03	6.07	7.03
Casp4	3.43	4.11	3.43	4.41	3.78	4.08	5.11	4.39	4.41	6.24	7.07	7.03
Cass4	2.67	2.79	3.15	2.33	1.66	1.83	1.2	1.48	-0.12	5.61	5.07	5.45
Ccl2	-1.03	-0.21	0.9	7.42	7.7	7.7	6.7	6.96	7.05	6.74	7.74	7.45
Ccl3	0.97	1.37	2.36	11.49	10.69	10.57	4.29	4.18	4.41	9.67	9.76	9.58
Ccl4	-0.03	0.79	0.9	9.27	8.44	8.27	5.06	5.44	5.59	9.57	10.19	10.07
Ccl5	4.06	4.49	4.19	2.16	4.15	4.28	5.66	5.61	5.5	5.38	5.07	3.64
Ccl6	7.36	7.51	7.54	4.02	3.59	3.56	3.2	4.07	4.05	8.3	7.72	7.45
Ccl7	1.78	-0.21	1.22	5.12	4.37	4.06	5.85	6.01	5.86	5.74	4.39	6.1
Ccl9	6.27	6.23	6.55	7.62	8.31	8.11	6.31	6.29	6.57	8.68	8.28	8.22
Ccnd1	3.5	3.6	3.55	4.72	4.52	4.13	5.96	5.94	6.21	6.35	5.98	6.34
Ccr2	6.24	6.52	6.48	0.16	-0.8	-1.87	0.2	0.48	-0.12	5.96	5.07	5.45
Ccr3	3.67	3.96	3.76	-0.84	-1.8	-1.87	0.2	1.48	-0.12	3.74	2.07	2.64
Ccr4	0.97	-0.21	-1.1	-0.84	-0.8	-0.29	1.2	0.48	0.88	2.15	3.07	2.64
Ccr5	-0.03	1.37	-1.1	-0.84	1	1.3	0.2	1.48	0.88	7.78	6.83	7.64
Ccr6	0.97	1.79	0.49	0.16	-0.8	-0.29	0.2	0.48	0.88	1.57	2.07	4.22
Ccr8	-1.03	-0.21	-1.1	1.16	0.2	0.45	0.2	0.48	-0.12	0.57	2.07	3.64
Cd14	1.56	2.6	-1.1	6.01	6.29	5.88	6.61	6.55	6.73	7.76	8.32	8
Cd33	5.2	5.57	5.21	3.69	2.2	2.52	4.11	4.07	4.05	8.69	8.24	8.39
Cd36	4.14	4.37	4.6	6.04	6.72	6.61	4.37	4.29	4.34	4.89	4.66	4.22
Cd68	5.99	6.09	5.96	9.95	9.34	9.21	8.23	8.59	8.46	9.76	10	9.88
Cd72	6.82	6.9	7.1	4.59	4.7	4.67	0.2	0.48	0.88	4.66	5.66	5.22
Cd9	6.29	6.95	6.66	8.99	8.18	8.1	7.35	7.54	7.53	9.42	9.56	9.51
Clec7a	5.1	5.49	5.41	5.79	6.27	5.91	1.2	0.48	2.21	6.91	8	7.55
Cntf	-0.03	2.79	1.71	1.16	1	1.13	2.79	1.48	1.47	2.57	2.07	2.64
Cr1	1.29	1.79	0.9	1.49	1.66	-0.87	0.2	0.48	1.88	0.57	2.07	2.64
Csf1	2.78	2.96	3.36	7.48	6.87	6.58	7.27	7.11	7.11	6.66	7.63	7.55
Csf1r	5.95	6	6.03	6.13	6.52	6.12	5.56	5.57	6.07	12.13	11.86	11.76
Cst3	9.11	9.1	9.14	9.32	8.95	8.8	12.4	12.64	12.54	14.87	15.16	15.18
Cst7	2.14	2.96	2.07	3.97	2.95	2.83	2.53	0.48	2.21	2.89	4.88	4.22
Ctsb	8.37	8.48	8.58	10.43	10.13	9.99	11.22	11.43	11.35	10.99	11.3	11.25
Ctsd	8.88	9.13	9.05	11.01	10.81	10.67	12.27	12.62	12.4	13.49	13.63	13.58
Ctsl	2.78	3.25	2.99	7.69	7.33	7.23	7.44	7.52	7.53	7.91	7.93	8.16
Ctss	6.5	6.71	6.43	7.27	7.12	7.14	6.63	7.1	7.11	11.86	12.18	12.17
Cx3cr1	4.43	4.49	4.6	1.97	2	1.45	6.23	6.32	6.03	12.01	11.78	11.81
Cxcl10	-1.03	1.37	-0.1	0.75	2.52	1.3	3.79	3.29	2.88	4.47	2.07	4.64
Cxcl2	-0.03	0.79	0.9	-0.84	-0.8	1.13	3.37	3.48	3.47	5.47	6.66	5.64
Cxcl5	2.29	2.11	2.49	-0.84	-0.8	-1.87	3.01	1.48	3.21	1.57	2.07	3.64
Cxcl9	1.97	2.6	2.36	-0.84	-1.8	-1.87	0.2	0.48	0.88	4.15	2.07	4.96
Cxcr4	8.45	8.81	8.81	5.1	4.22	3.45	5.82	6.04	5.64	5.93	5.77	5.45
Cybb	8.31	8.47	8.54	6.3	6.5	6.49	7.16	6.94	7.31	6.85	6.53	5.64
Fabp5	5.33	5.04	5.26	8.3	8.6	8.47	8.8	9.29	9.15	3.38	5.77	4.64
Fcrls	-0.03	0.79	0.49	1.16	0.78	1.13	6.95	7.55	7.04	10.93	10.72	10.67
Fgf2	-1.03	-0.21	-1.1	-0.84	-0.22	-1.87	2.2	1.48	2.88	2.15	2.07	2.64
Fth1	11.2	11.3	11.31	13.1	13.11	12.99	14.31	14.51	14.43	11.79	12.53	12.45
Gdnf	-1.03	-0.21	-1.1	-0.84	-0.8	-1.87	1.79	0.48	-0.12	0.57	2.07	2.64
Gnas	8.34	8.6	8.51	8.6	8.32	8.16	9.24	9.63	9.26	8.26	8.61	8.79
Gpnmb	1.29	-0.21	1.71	12.03	11.5	11.36	8.76	9.16	8.99	4.74	6.32	4.96
Gpr34	1.56	2.11	1.49	0.16	-1.8	-1.87	3.37	4.39	3.79	11.57	11.35	11.37
Grn	7.75	7.93	7.98	8.97	8.85	8.78	9.22	9.44	9.33	10.81	10.56	10.58
Hexb	6.89	7.02	7.03	8.6	7.57	7.48	8.74	9.09	8.93	13.82	13.63	13.61
Igf1	1.97	1.37	1.49	3.87	4.5	4.41	4.29	4.39	4.13	3.15	3.07	2.64
Il10ra	4.86	5.15	5.09	1.49	0.78	0.94	3.37	4.07	3.34	8.62	8.93	8.98
Il10rb	5.78	5.96	5.84	5.56	5.67	5.6	6.25	6.91	6.61	8.04	7.8	7.68
Il12a	4.93	5.57	5.5	-0.84	-0.8	-0.87	1.2	0.48	-0.12	2.15	2.07	2.64
Il13	-1.03	-0.21	-1.1	1.16	0.2	-0.29	0.2	0.48	-0.12	1.57	3.07	2.64
Il15	1.78	3.25	2.22	1.16	1.2	1.3	1.2	1.48	1.88	2.89	3.07	2.64
Il16	7.32	7.52	7.68	3.41	3.24	3.62	2.79	3.48	2.69	7.99	7.74	7.55
Il17a	-1.03	-0.21	-1.1	0.75	1.37	0.13	0.2	0.48	0.88	0.57	2.07	2.64
Il17f	-1.03	-0.21	-1.1	0.16	-1.8	-1.87	0.2	0.48	1.47	0.57	2.07	2.64
Il18	3.36	3.79	3.71	4.07	4	3.68	4.85	5.73	5.47	5.96	6.24	6.55
Il1a	0.56	-0.21	1.71	-0.84	0.78	-1.87	0.2	0.48	1.88	7.78	8.66	8.68
Il1b	3.83	3.7	4.11	1.49	0.78	0.45	0.2	0.48	0.88	7.36	8.14	8.42
Il1r1	1.56	2.96	3.6	-0.84	-0.8	-1.87	4.01	4.94	4.79	2.57	4.07	2.64
Il21	-1.03	0.79	-0.1	-0.84	-1.8	-1.87	0.2	0.48	-0.12	0.57	2.07	2.64
Il27	-0.03	-0.21	-0.1	-0.84	-1.8	-1.87	0.2	0.48	-0.12	1.57	2.07	2.64
Il3	-1.03	-0.21	-1.1	-0.84	-1.8	-0.87	0.2	0.48	-0.12	1.57	2.07	2.64
Il5	-0.03	-0.21	-1.1	0.16	-1.8	0.13	0.2	1.48	1.47	0.57	2.07	2.64
Il6	-1.03	-0.21	0.49	0.16	0.2	1.13	0.2	2.07	0.88	4.15	3.66	4.22
Il7	-1.03	1.37	-1.1	-0.84	-1.8	-0.87	3.2	3.07	2.69	0.57	3.07	2.64
Il9	-1.03	-0.21	-1.1	3.81	2.84	2.94	0.2	0.48	-0.12	2.15	3.66	2.64
Itga5	2.88	1.79	2.71	4.37	4.66	3.99	4.37	4.29	4.21	2.15	4.66	2.64
Itgav	4.53	4.88	5.07	6.41	5.24	4.86	7.97	7.9	7.88	8.19	7.8	7.64
Itgax	2.29	2.37	2.22	4.33	2.78	2.94	2.2	0.48	1.47	2.15	3.66	3.64
Jak1	7.03	7.31	7.41	6.01	5.74	5.81	7.38	7.55	7.35	7.51	7.5	8.1
Lamp1	8.57	8.77	8.77	9.26	9.08	8.89	10.47	10.76	10.57	10.58	10.78	10.72
Lamp2	7.01	7.39	7.26	8.37	8	7.82	9.5	9.62	9.52	9.46	9.51	9.37
Ldhb	4.4	4.7	5.01	-0.84	-1.8	-1.87	8.96	9.18	8.83	9.34	9.73	9.63
Ldlr	3.29	4.31	3.66	4.37	4.61	4.68	3.66	4.57	4.47	3.89	4.39	4.96
Lgals3	1.97	1.79	2.9	4.29	4.15	3.68	3.01	3.07	2.69	2.15	2.07	2.64
Lilrb4	6.67	6.83	6.86	9.54	9.33	9.16	8.04	8.16	8.31	7.2	8.14	6.96
Lpl	3.97	4.49	3.49	10.22	10	9.86	4.96	4.07	4.69	4.57	6.77	5.96
Lrp1	4.65	4.92	5.26	5.82	5	5.11	8.67	9.01	8.74	9.88	9.35	9
Lrp6	4.18	4.43	4.78	4.69	3.84	3.91	6.53	6.84	6.79	5.7	5.77	5.64
Lrp8	2.43	1.79	2.9	2.33	1.52	0.71	2.2	2.48	3.34	0.57	3.07	4.22
Lyz2	11.67	11.75	11.72	9.82	9.79	9.65	11.49	11.85	11.79	10.28	10.46	10.16
Mfge8	2.43	3.37	2.49	7.62	7.78	7.68	5.2	5.61	5.31	2.89	3.66	4.22
Mif	7.06	6.96	6.94	8.23	8.47	8.3	6.66	7.14	6.74	5.93	6.24	5.96
Mrc1	3.06	3.96	4.22	2.16	1.52	0.71	4.66	4.87	5.17	6.3	5.98	3.64
Ms4a4c	5.42	5.57	5.38	1.16	1	2.3	0.2	2.48	0.88	5.43	5.07	4.22
Ms4a7	1.56	0.79	1.22	0.75	1.78	0.94	6.04	6.04	6.41	3.38	4.39	3.64
Msr1	2.88	2.96	2.99	2.75	4.08	3.99	6.88	6.61	6.78	4.57	3.07	3.64
Ngf	0.56	0.79	1.71	0.75	-1.8	-0.87	4.45	4.87	4.59	1.57	3.07	2.64
Nlrc3	2.14	2.6	2.9	5.5	5.61	5.16	3.53	3.07	2.21	2.15	3.07	4.22
Nlrc4	2.14	2.6	2.81	0.16	-1.8	0.13	1.2	0.48	2.21	2.89	3.07	2.64
Nlrp3	2.29	2.96	2.9	4.12	3.66	3.3	1.79	2.8	1.47	6.74	7.28	6.64
Nlrp5	-0.03	0.79	1.49	-0.84	0.78	-0.29	0.2	2.07	2.47	2.15	2.07	2.64
Nodal	-0.03	-0.21	-1.1	-0.84	-1.8	-1.87	1.2	0.48	-0.12	0.57	2.07	2.64
Nos2	-1.03	-0.21	-1.1	0.16	1.37	-0.29	0.2	0.48	-0.12	0.57	3.07	2.64
Nrtn	-1.03	-0.21	-1.1	-0.84	-0.22	0.13	0.2	0.48	-0.12	1.57	2.07	2.64
Ntf3	-1.03	-0.21	-1.1	-0.84	-1.8	-1.87	0.2	0.48	-0.12	0.57	2.07	2.64
Olfml3	1.29	1.37	1.22	0.16	-0.22	-0.29	3.66	4.39	4.97	11.06	10.37	10.24
P2rx7	3.06	2.96	2.81	5.02	5	4.99	3.01	2.48	2.88	7.7	7.5	5.45
P2ry12	3.14	1.37	3.07	0.16	-0.22	0.45	3.53	3.94	2.47	11.81	11.67	11.7
P2ry13	2.43	3.11	2.81	-0.84	1	0.71	1.79	3.65	3.21	9.98	9.71	9.73
Panx1	4.26	4.74	4.46	4.37	4.77	4.52	2.2	4.18	2.88	3.38	3.66	3.64
Pcna	8.88	8.95	9.01	7.56	7.85	7.75	6.74	7.15	7.48	6.72	7.39	7.28
Pdgfc	1.56	0.79	1.9	0.16	-1.8	-0.29	6.89	7.65	6.95	2.15	2.07	2.64
Picalm	7.13	7.44	7.47	6.44	6.05	6.01	7.34	7.3	7.29	9.4	9.46	9.74
Plcg2	7.92	8.1	8.04	6.63	6.91	6.76	4.66	5.73	5.05	8.44	8.5	8.25
Ptk2b	6.35	6.53	6.62	5.43	4.92	4.8	4.9	4.18	4.64	7.17	7.28	6.81
Pycad	1.29	0.79	0.49	-0.84	-1.8	-0.87	0.2	0.48	-0.12	3.15	3.07	3.64
Rabep1	3.29	4.65	3.99	5.91	5.5	5.08	5.11	4.39	4.21	4.57	5.53	5.22
Rin3	6.65	7.02	7.04	2.87	2.95	3.49	3.01	3.29	3.47	6.72	7.03	6.81
Sall1	-1.03	-0.21	-1.1	0.75	1	0.71	4.11	3.8	4.53	10.3	9.84	9.76
Siglec-h	4.29	4.6	4.55	-0.84	-1.8	-1.87	0.2	0.48	-0.12	10.4	10.26	10.25
Slc16a3	5.06	5.7	5.55	6.26	6.62	6.62	4.6	3.29	3.59	5.82	6.16	5.64
Slc2a5	-1.03	-0.21	-1.1	1.75	0.2	-0.29	0.2	0.48	1.47	9.07	8.61	9.01
Sorl1	7.03	7.27	7.12	1.49	0.2	0.13	2.79	3.29	3.79	6.52	5.77	5.81
Sparc	1.78	2.37	2.07	-0.84	-0.8	-0.29	7.58	7.75	7.77	7.55	7.85	6.96
Spp1	3.83	3.96	3.81	14.8	14.24	14.12	10.26	10.22	10.42	5.43	9.26	8.45
Sppl2a	6.85	7.08	6.96	6.13	6.63	6.57	7.95	8.2	8.06	8.91	8.72	8.59
Stat1	6.83	6.91	7.06	3.81	6.2	6.3	7	6.87	6.75	7.46	7.07	6.64
Stat2	4.88	4.92	4.83	3.49	4.64	4.79	5.49	6.26	5.72	5.57	5.53	6.22
Tfec	4.53	4.31	4.43	3.56	3.55	3.68	1.2	3.48	1.88	1.57	2.07	2.64
Tgfa	-1.03	-0.21	-1.1	-0.84	-1.8	-0.87	2.53	2.48	3.05	7.09	7.43	6.89
Tgfb1	6.99	7.22	7.44	5.62	4.98	5.14	4.73	5.73	5.24	7.93	7.5	7.28
Tgfb2	-0.03	1.37	-0.1	1.16	-0.8	-0.29	5.93	6.29	6.03	1.57	2.07	2.64
Tgfb3	0.97	0.79	1.71	0.75	0.2	-0.87	5.82	6.34	5.67	0.57	2.07	2.64
Tgfbr1	4.62	5	4.57	2.49	3	2.04	5.53	4.94	5.34	10.16	9.72	9.46
Tgfbr2	4.83	5.31	4.99	2.49	3.1	2.22	6.13	6.13	6.48	8.68	8.2	8.7
Tgfbr3	3.14	2.96	3.66	0.16	-0.22	-1.87	6.31	6.73	6.67	2.89	3.66	2.64
Thbs1	7.01	7.36	7.56	0.75	-0.22	0.71	7.47	7.54	7.56	4.89	3.66	5.64
Timp2	4.43	4.37	4.11	3.87	3.05	3.26	9.25	9.5	9.36	7.97	7.85	7.77
Tlr2	3.67	4.04	4.19	3.49	3.66	3.94	5.53	5.91	5.99	7.4	7.88	7.03
Tmem119	3.29	3.79	3.07	2.49	1.37	2.59	5.2	5.39	5.67	11.59	11.62	11.49
Tmsb4x	12.85	13.03	13.08	10.86	10.81	10.72	12.89	13.22	13.02	13.52	13.61	13.74
Tnf	2.43	2.79	2.49	4.12	3.92	3.74	3.01	3.07	3.79	5.15	6.77	6.1
Tnfrsf11b	-1.03	-0.21	0.9	-0.84	-1.8	-1.87	5.25	5.48	5.56	2.57	3.07	2.64
Tnfsf10	-1.03	-0.21	0.49	0.75	-0.22	0.13	2.79	3.29	3.34	2.57	3.66	2.64
Tnfsf11	0.56	0.79	-0.1	1.75	0.78	0.94	0.2	0.48	-0.12	0.57	2.07	2.64
Tnfsf13b	4.62	4.25	4.66	2.97	2	1.94	1.79	1.48	1.88	5.99	5.98	6.34
Trem2	0.56	-0.21	1.22	2.49	1.78	2.04	3.2	3.07	2.88	6.12	6.24	5.45
Tyrobp	9.39	9.56	9.52	9.33	9.04	8.88	8.42	8.85	8.75	10.88	11.31	11.2
Vegfa	3.29	3.6	3.22	4.69	4.1	3.83	5.6	5.18	4.74	0.57	4.66	3.64
Zyx	7.52	7.82	7.91	5.16	4.48	4.59	7.49	7.74	7.57	7.15	6.77	6.22
