# Supplementary material for: A Custom Panel for Profiling Microglia Gene Expression
Source: Cells. 2024 Apr 4;13(7):630. doi: 10.3390/cells13070630 (PMC11012202; doi:10.3390/cells13070630)
Supplement: Supplementary file 1 [file cells-13-00630-s001.zip › Supplementary file 4_Statistics of homeostatic and reactive markers from figure 3d and 3e.xlsx]

## Sheet: Statistics Homeostatic genes
Within each row, compare columns (simple effects within rows)
Number of families	11
Number of comparisons per family	6
Alpha	0.05
Tukey's multiple comparisons test	Mean Diff.	95.00% CI of diff.	Below threshold?	Summary	Adjusted P Value
Csf1r
BMMn vs. BV2	-0.26	-1.1 to 0.60	No	ns	0.8563
BMMn vs. pMG	0.26	-0.61 to 1.1	No	ns	0.8609
BMMn vs. AdultMG	-5.9	-6.8 to -5.1	Yes	****	<0.0001
BV2 vs. pMG	0.52	-0.34 to 1.4	No	ns	0.3947
BV2 vs. AdultMG	-5.7	-6.5 to -4.8	Yes	****	<0.0001
pMG vs. AdultMG	-6.2	-7.1 to -5.3	Yes	****	<0.0001
Cx3cr1
BMMn vs. BV2	2.7	1.8 to 3.6	Yes	****	<0.0001
BMMn vs. pMG	-1.7	-2.6 to -0.82	Yes	****	<0.0001
BMMn vs. AdultMG	-7.4	-8.2 to -6.5	Yes	****	<0.0001
BV2 vs. pMG	-4.4	-5.3 to -3.5	Yes	****	<0.0001
BV2 vs. AdultMG	-10	-11 to -9.2	Yes	****	<0.0001
pMG vs. AdultMG	-5.7	-6.5 to -4.8	Yes	****	<0.0001
Fcrls
BMMn vs. BV2	-0.61	-1.5 to 0.26	No	ns	0.2651
BMMn vs. pMG	-6.8	-7.6 to -5.9	Yes	****	<0.0001
BMMn vs. AdultMG	-10	-11 to -9.5	Yes	****	<0.0001
BV2 vs. pMG	-6.2	-7.0 to -5.3	Yes	****	<0.0001
BV2 vs. AdultMG	-9.8	-11 to -8.9	Yes	****	<0.0001
pMG vs. AdultMG	-3.6	-4.5 to -2.7	Yes	****	<0.0001
Gpr34
BMMn vs. BV2	2.9	2.0 to 3.8	Yes	****	<0.0001
BMMn vs. pMG	-2.1	-3.0 to -1.3	Yes	****	<0.0001
BMMn vs. AdultMG	-9.7	-11 to -8.8	Yes	****	<0.0001
BV2 vs. pMG	-5	-5.9 to -4.2	Yes	****	<0.0001
BV2 vs. AdultMG	-13	-13 to -12	Yes	****	<0.0001
pMG vs. AdultMG	-7.6	-8.4 to -6.7	Yes	****	<0.0001
Hexb
BMMn vs. BV2	-0.9	-1.8 to -0.036	Yes	*	0.0378
BMMn vs. pMG	-1.9	-2.8 to -1.1	Yes	****	<0.0001
BMMn vs. AdultMG	-6.7	-7.6 to -5.8	Yes	****	<0.0001
BV2 vs. pMG	-1	-1.9 to -0.17	Yes	*	0.0124
BV2 vs. AdultMG	-5.8	-6.7 to -4.9	Yes	****	<0.0001
pMG vs. AdultMG	-4.8	-5.6 to -3.9	Yes	****	<0.0001
Olfml3
BMMn vs. BV2	1.4	0.54 to 2.3	Yes	***	0.0003
BMMn vs. pMG	-3	-3.9 to -2.2	Yes	****	<0.0001
BMMn vs. AdultMG	-9.3	-10 to -8.4	Yes	****	<0.0001
BV2 vs. pMG	-4.5	-5.3 to -3.6	Yes	****	<0.0001
BV2 vs. AdultMG	-11	-12 to -9.8	Yes	****	<0.0001
pMG vs. AdultMG	-6.2	-7.1 to -5.3	Yes	****	<0.0001
P2ry12
BMMn vs. BV2	2.4	1.5 to 3.3	Yes	****	<0.0001
BMMn vs. pMG	-0.79	-1.7 to 0.080	No	ns	0.0892
BMMn vs. AdultMG	-9.2	-10 to -8.3	Yes	****	<0.0001
BV2 vs. pMG	-3.2	-4.1 to -2.3	Yes	****	<0.0001
BV2 vs. AdultMG	-12	-12 to -11	Yes	****	<0.0001
pMG vs. AdultMG	-8.4	-9.3 to -7.5	Yes	****	<0.0001
Sall1
BMMn vs. BV2	-1.6	-2.5 to -0.73	Yes	****	<0.0001
BMMn vs. pMG	-4.9	-5.8 to -4.1	Yes	****	<0.0001
BMMn vs. AdultMG	-11	-12 to -9.9	Yes	****	<0.0001
BV2 vs. pMG	-3.3	-4.2 to -2.5	Yes	****	<0.0001
BV2 vs. AdultMG	-9.1	-10 to -8.3	Yes	****	<0.0001
pMG vs. AdultMG	-5.8	-6.7 to -5.0	Yes	****	<0.0001
Tgfβr1
BMMn vs. BV2	2.2	1.4 to 3.1	Yes	****	<0.0001
BMMn vs. pMG	-0.54	-1.4 to 0.33	No	ns	0.3666
BMMn vs. AdultMG	-5.1	-5.9 to -4.2	Yes	****	<0.0001
BV2 vs. pMG	-2.8	-3.6 to -1.9	Yes	****	<0.0001
BV2 vs. AdultMG	-7.3	-8.1 to -6.4	Yes	****	<0.0001
pMG vs. AdultMG	-4.5	-5.4 to -3.6	Yes	****	<0.0001
Tgfβr2
BMMn vs. BV2	2.4	1.6 to 3.3	Yes	****	<0.0001
BMMn vs. pMG	-1.2	-2.1 to -0.34	Yes	**	0.0026
BMMn vs. AdultMG	-3.5	-4.4 to -2.6	Yes	****	<0.0001
BV2 vs. pMG	-3.6	-4.5 to -2.8	Yes	****	<0.0001
BV2 vs. AdultMG	-5.9	-6.8 to -5.1	Yes	****	<0.0001
pMG vs. AdultMG	-2.3	-3.1 to -1.4	Yes	****	<0.0001
Tmem119
BMMn vs. BV2	1.2	0.37 to 2.1	Yes	**	0.0019
BMMn vs. pMG	-2	-2.9 to -1.2	Yes	****	<0.0001
BMMn vs. AdultMG	-8.2	-9.1 to -7.3	Yes	****	<0.0001
BV2 vs. pMG	-3.3	-4.1 to -2.4	Yes	****	<0.0001
BV2 vs. AdultMG	-9.4	-10 to -8.5	Yes	****	<0.0001
pMG vs. AdultMG	-6.1	-7.0 to -5.3	Yes	****	<0.0001
Test details	Mean 1	Mean 2	Mean Diff.	SE of diff.	N1	N2	q	DF
Csf1r
BMMn vs. BV2	6	6.3	-0.26	0.33	3	3	1.1	88
BMMn vs. pMG	6	5.7	0.26	0.33	3	3	1.1	88
BMMn vs. AdultMG	6	12	-5.9	0.33	3	3	25	88
BV2 vs. pMG	6.3	5.7	0.52	0.33	3	3	2.2	88
BV2 vs. AdultMG	6.3	12	-5.7	0.33	3	3	24	88
pMG vs. AdultMG	5.7	12	-6.2	0.33	3	3	26	88
Cx3cr1
BMMn vs. BV2	4.5	1.8	2.7	0.33	3	3	12	88
BMMn vs. pMG	4.5	6.2	-1.7	0.33	3	3	7.2	88
BMMn vs. AdultMG	4.5	12	-7.4	0.33	3	3	31	88
BV2 vs. pMG	1.8	6.2	-4.4	0.33	3	3	19	88
BV2 vs. AdultMG	1.8	12	-10	0.33	3	3	43	88
pMG vs. AdultMG	6.2	12	-5.7	0.33	3	3	24	88
Fcrls
BMMn vs. BV2	0.42	1	-0.61	0.33	3	3	2.6	88
BMMn vs. pMG	0.42	7.2	-6.8	0.33	3	3	29	88
BMMn vs. AdultMG	0.42	11	-10	0.33	3	3	44	88
BV2 vs. pMG	1	7.2	-6.2	0.33	3	3	26	88
BV2 vs. AdultMG	1	11	-9.8	0.33	3	3	42	88
pMG vs. AdultMG	7.2	11	-3.6	0.33	3	3	15	88
Gpr34
BMMn vs. BV2	1.7	-1.2	2.9	0.33	3	3	12	88
BMMn vs. pMG	1.7	3.9	-2.1	0.33	3	3	9.1	88
BMMn vs. AdultMG	1.7	11	-9.7	0.33	3	3	41	88
BV2 vs. pMG	-1.2	3.9	-5	0.33	3	3	21	88
BV2 vs. AdultMG	-1.2	11	-13	0.33	3	3	54	88
pMG vs. AdultMG	3.9	11	-7.6	0.33	3	3	32	88
Hexb
BMMn vs. BV2	7	7.9	-0.9	0.33	3	3	3.9	88
BMMn vs. pMG	7	8.9	-1.9	0.33	3	3	8.3	88
BMMn vs. AdultMG	7	14	-6.7	0.33	3	3	29	88
BV2 vs. pMG	7.9	8.9	-1	0.33	3	3	4.4	88
BV2 vs. AdultMG	7.9	14	-5.8	0.33	3	3	25	88
pMG vs. AdultMG	8.9	14	-4.8	0.33	3	3	20	88
Olfml3
BMMn vs. BV2	1.3	-0.12	1.4	0.33	3	3	6	88
BMMn vs. pMG	1.3	4.3	-3	0.33	3	3	13	88
BMMn vs. AdultMG	1.3	11	-9.3	0.33	3	3	40	88
BV2 vs. pMG	-0.12	4.3	-4.5	0.33	3	3	19	88
BV2 vs. AdultMG	-0.12	11	-11	0.33	3	3	46	88
pMG vs. AdultMG	4.3	11	-6.2	0.33	3	3	27	88
P2ry12
BMMn vs. BV2	2.5	0.13	2.4	0.33	3	3	10	88
BMMn vs. pMG	2.5	3.3	-0.79	0.33	3	3	3.4	88
BMMn vs. AdultMG	2.5	12	-9.2	0.33	3	3	39	88
BV2 vs. pMG	0.13	3.3	-3.2	0.33	3	3	14	88
BV2 vs. AdultMG	0.13	12	-12	0.33	3	3	50	88
pMG vs. AdultMG	3.3	12	-8.4	0.33	3	3	36	88
Sall1
BMMn vs. BV2	-0.78	0.82	-1.6	0.33	3	3	6.8	88
BMMn vs. pMG	-0.78	4.1	-4.9	0.33	3	3	21	88
BMMn vs. AdultMG	-0.78	10	-11	0.33	3	3	46	88
BV2 vs. pMG	0.82	4.1	-3.3	0.33	3	3	14	88
BV2 vs. AdultMG	0.82	10	-9.1	0.33	3	3	39	88
pMG vs. AdultMG	4.1	10	-5.8	0.33	3	3	25	88
Tgfβr1
BMMn vs. BV2	4.7	2.5	2.2	0.33	3	3	9.5	88
BMMn vs. pMG	4.7	5.3	-0.54	0.33	3	3	2.3	88
BMMn vs. AdultMG	4.7	9.8	-5.1	0.33	3	3	22	88
BV2 vs. pMG	2.5	5.3	-2.8	0.33	3	3	12	88
BV2 vs. AdultMG	2.5	9.8	-7.3	0.33	3	3	31	88
pMG vs. AdultMG	5.3	9.8	-4.5	0.33	3	3	19	88
Tgfβr2
BMMn vs. BV2	5	2.6	2.4	0.33	3	3	10	88
BMMn vs. pMG	5	6.2	-1.2	0.33	3	3	5.1	88
BMMn vs. AdultMG	5	8.5	-3.5	0.33	3	3	15	88
BV2 vs. pMG	2.6	6.2	-3.6	0.33	3	3	16	88
BV2 vs. AdultMG	2.6	8.5	-5.9	0.33	3	3	25	88
pMG vs. AdultMG	6.2	8.5	-2.3	0.33	3	3	9.7	88
Tmem119
BMMn vs. BV2	3.4	2.2	1.2	0.33	3	3	5.3	88
BMMn vs. pMG	3.4	5.4	-2	0.33	3	3	8.7	88
BMMn vs. AdultMG	3.4	12	-8.2	0.33	3	3	35	88
BV2 vs. pMG	2.2	5.4	-3.3	0.33	3	3	14	88
BV2 vs. AdultMG	2.2	12	-9.4	0.33	3	3	40	88
pMG vs. AdultMG	5.4	12	-6.1	0.33	3	3	26	88

## Sheet: Statistics Reactive genes
Within each row, compare columns (simple effects within rows)
Number of families	11
Number of comparisons per family	6
Alpha	0.05
Tukey's multiple comparisons test	Mean Diff.	95.00% CI of diff.	Below threshold?	Summary	Adjusted P Value
Apoe
BMMn vs. BV2	-0.81	-2.0 to 0.43	No	ns	0.3221
BMMn vs. pMG	-4.1	-5.3 to -2.9	Yes	****	<0.0001
BMMn vs. AdultMG	-4	-5.2 to -2.7	Yes	****	<0.0001
BV2 vs. pMG	-3.3	-4.5 to -2.1	Yes	****	<0.0001
BV2 vs. AdultMG	-3.1	-4.4 to -1.9	Yes	****	<0.0001
pMG vs. AdultMG	0.15	-1.1 to 1.4	No	ns	0.9894
C5ar1
BMMn vs. BV2	5.5	4.2 to 6.7	Yes	****	<0.0001
BMMn vs. pMG	0.12	-1.1 to 1.4	No	ns	0.9936
BMMn vs. AdultMG	-0.91	-2.1 to 0.33	No	ns	0.224
BV2 vs. pMG	-5.4	-6.6 to -4.1	Yes	****	<0.0001
BV2 vs. AdultMG	-6.4	-7.6 to -5.2	Yes	****	<0.0001
pMG vs. AdultMG	-1	-2.3 to 0.20	No	ns	0.1341
Fabp5
BMMn vs. BV2	-3.2	-4.5 to -2.0	Yes	****	<0.0001
BMMn vs. pMG	-3.9	-5.1 to -2.6	Yes	****	<0.0001
BMMn vs. AdultMG	0.61	-0.62 to 1.8	No	ns	0.5629
BV2 vs. pMG	-0.62	-1.9 to 0.61	No	ns	0.5495
BV2 vs. AdultMG	3.9	2.6 to 5.1	Yes	****	<0.0001
pMG vs. AdultMG	4.5	3.3 to 5.7	Yes	****	<0.0001
Lgals3
BMMn vs. BV2	-1.8	-3.1 to -0.59	Yes	**	0.0012
BMMn vs. pMG	-0.7	-1.9 to 0.53	No	ns	0.4446
BMMn vs. AdultMG	-0.067	-1.3 to 1.2	No	ns	0.999
BV2 vs. pMG	1.1	-0.12 to 2.3	No	ns	0.0897
BV2 vs. AdultMG	1.8	0.52 to 3.0	Yes	**	0.0019
pMG vs. AdultMG	0.64	-0.60 to 1.9	No	ns	0.5316
Lpl
BMMn vs. BV2	-6	-7.3 to -4.8	Yes	****	<0.0001
BMMn vs. pMG	-0.59	-1.8 to 0.64	No	ns	0.5942
BMMn vs. AdultMG	-1.8	-3.0 to -0.55	Yes	**	0.0015
BV2 vs. pMG	5.5	4.2 to 6.7	Yes	****	<0.0001
BV2 vs. AdultMG	4.3	3.0 to 5.5	Yes	****	<0.0001
pMG vs. AdultMG	-1.2	-2.4 to 0.038	No	ns	0.0611
Mfge8
BMMn vs. BV2	-4.9	-6.2 to -3.7	Yes	****	<0.0001
BMMn vs. pMG	-2.6	-3.8 to -1.4	Yes	****	<0.0001
BMMn vs. AdultMG	-0.83	-2.1 to 0.41	No	ns	0.3007
BV2 vs. pMG	2.3	1.1 to 3.6	Yes	****	<0.0001
BV2 vs. AdultMG	4.1	2.9 to 5.3	Yes	****	<0.0001
pMG vs. AdultMG	1.8	0.55 to 3.0	Yes	**	0.0015
Mif
BMMn vs. BV2	-1.3	-2.6 to -0.11	Yes	*	0.0264
BMMn vs. pMG	0.14	-1.1 to 1.4	No	ns	0.9908
BMMn vs. AdultMG	0.94	-0.29 to 2.2	No	ns	0.1938
BV2 vs. pMG	1.5	0.25 to 2.7	Yes	*	0.0114
BV2 vs. AdultMG	2.3	1.1 to 3.5	Yes	****	<0.0001
pMG vs. AdultMG	0.8	-0.43 to 2.0	No	ns	0.3257
Spp1
BMMn vs. BV2	-11	-12 to -9.3	Yes	****	<0.0001
BMMn vs. pMG	-6.4	-7.7 to -5.2	Yes	****	<0.0001
BMMn vs. AdultMG	-3.8	-5.1 to -2.6	Yes	****	<0.0001
BV2 vs. pMG	4.1	2.9 to 5.3	Yes	****	<0.0001
BV2 vs. AdultMG	6.7	5.4 to 7.9	Yes	****	<0.0001
pMG vs. AdultMG	2.6	1.4 to 3.8	Yes	****	<0.0001
Stat1
BMMn vs. BV2	1.5	0.26 to 2.7	Yes	*	0.0107
BMMn vs. pMG	0.06	-1.2 to 1.3	No	ns	0.9993
BMMn vs. AdultMG	-0.12	-1.4 to 1.1	No	ns	0.9936
BV2 vs. pMG	-1.4	-2.7 to -0.20	Yes	*	0.0155
BV2 vs. AdultMG	-1.6	-2.9 to -0.39	Yes	**	0.0048
pMG vs. AdultMG	-0.18	-1.4 to 1.0	No	ns	0.9798
Stat2
BMMn vs. BV2	0.57	-0.66 to 1.8	No	ns	0.621
BMMn vs. pMG	-0.95	-2.2 to 0.29	No	ns	0.1912
BMMn vs. AdultMG	-0.9	-2.1 to 0.34	No	ns	0.2328
BV2 vs. pMG	-1.5	-2.7 to -0.28	Yes	**	0.0094
BV2 vs. AdultMG	-1.5	-2.7 to -0.23	Yes	*	0.0129
pMG vs. AdultMG	0.05	-1.2 to 1.3	No	ns	0.9996
Trem2
BMMn vs. BV2	-1.6	-2.8 to -0.35	Yes	**	0.0063
BMMn vs. pMG	-2.5	-3.8 to -1.3	Yes	****	<0.0001
BMMn vs. AdultMG	-5.4	-6.6 to -4.2	Yes	****	<0.0001
BV2 vs. pMG	-0.95	-2.2 to 0.29	No	ns	0.1912
BV2 vs. AdultMG	-3.8	-5.1 to -2.6	Yes	****	<0.0001
pMG vs. AdultMG	-2.9	-4.1 to -1.7	Yes	****	<0.0001
Test details	Mean 1	Mean 2	Mean Diff.	SE of diff.	N1	N2	q	DF
Apoe
BMMn vs. BV2	6.9	7.7	-0.81	0.47	3	3	2.4	88
BMMn vs. pMG	6.9	11	-4.1	0.47	3	3	12	88
BMMn vs. AdultMG	6.9	11	-4	0.47	3	3	12	88
BV2 vs. pMG	7.7	11	-3.3	0.47	3	3	9.9	88
BV2 vs. AdultMG	7.7	11	-3.1	0.47	3	3	9.5	88
pMG vs. AdultMG	11	11	0.15	0.47	3	3	0.44	88
C5ar1
BMMn vs. BV2	6.3	0.82	5.5	0.47	3	3	16	88
BMMn vs. pMG	6.3	6.2	0.12	0.47	3	3	0.37	88
BMMn vs. AdultMG	6.3	7.2	-0.91	0.47	3	3	2.7	88
BV2 vs. pMG	0.82	6.2	-5.4	0.47	3	3	16	88
BV2 vs. AdultMG	0.82	7.2	-6.4	0.47	3	3	19	88
pMG vs. AdultMG	6.2	7.2	-1	0.47	3	3	3.1	88
Fabp5
BMMn vs. BV2	5.2	8.5	-3.2	0.47	3	3	9.8	88
BMMn vs. pMG	5.2	9.1	-3.9	0.47	3	3	12	88
BMMn vs. AdultMG	5.2	4.6	0.61	0.47	3	3	1.8	88
BV2 vs. pMG	8.5	9.1	-0.62	0.47	3	3	1.9	88
BV2 vs. AdultMG	8.5	4.6	3.9	0.47	3	3	12	88
pMG vs. AdultMG	9.1	4.6	4.5	0.47	3	3	13	88
Lgals3
BMMn vs. BV2	2.2	4	-1.8	0.47	3	3	5.5	88
BMMn vs. pMG	2.2	2.9	-0.7	0.47	3	3	2.1	88
BMMn vs. AdultMG	2.2	2.3	-0.067	0.47	3	3	0.2	88
BV2 vs. pMG	4	2.9	1.1	0.47	3	3	3.4	88
BV2 vs. AdultMG	4	2.3	1.8	0.47	3	3	5.3	88
pMG vs. AdultMG	2.9	2.3	0.64	0.47	3	3	1.9	88
Lpl
BMMn vs. BV2	4	10	-6	0.47	3	3	18	88
BMMn vs. pMG	4	4.6	-0.59	0.47	3	3	1.8	88
BMMn vs. AdultMG	4	5.8	-1.8	0.47	3	3	5.4	88
BV2 vs. pMG	10	4.6	5.5	0.47	3	3	16	88
BV2 vs. AdultMG	10	5.8	4.3	0.47	3	3	13	88
pMG vs. AdultMG	4.6	5.8	-1.2	0.47	3	3	3.6	88
Mfge8
BMMn vs. BV2	2.8	7.7	-4.9	0.47	3	3	15	88
BMMn vs. pMG	2.8	5.4	-2.6	0.47	3	3	7.8	88
BMMn vs. AdultMG	2.8	3.6	-0.83	0.47	3	3	2.5	88
BV2 vs. pMG	7.7	5.4	2.3	0.47	3	3	7	88
BV2 vs. AdultMG	7.7	3.6	4.1	0.47	3	3	12	88
pMG vs. AdultMG	5.4	3.6	1.8	0.47	3	3	5.4	88
Mif
BMMn vs. BV2	7	8.3	-1.3	0.47	3	3	4	88
BMMn vs. pMG	7	6.8	0.14	0.47	3	3	0.42	88
BMMn vs. AdultMG	7	6	0.94	0.47	3	3	2.8	88
BV2 vs. pMG	8.3	6.8	1.5	0.47	3	3	4.5	88
BV2 vs. AdultMG	8.3	6	2.3	0.47	3	3	6.9	88
pMG vs. AdultMG	6.8	6	0.8	0.47	3	3	2.4	88
Spp1
BMMn vs. BV2	3.9	14	-11	0.47	3	3	32	88
BMMn vs. pMG	3.9	10	-6.4	0.47	3	3	19	88
BMMn vs. AdultMG	3.9	7.7	-3.8	0.47	3	3	12	88
BV2 vs. pMG	14	10	4.1	0.47	3	3	12	88
BV2 vs. AdultMG	14	7.7	6.7	0.47	3	3	20	88
pMG vs. AdultMG	10	7.7	2.6	0.47	3	3	7.8	88
Stat1
BMMn vs. BV2	6.9	5.4	1.5	0.47	3	3	4.5	88
BMMn vs. pMG	6.9	6.9	0.06	0.47	3	3	0.18	88
BMMn vs. AdultMG	6.9	7.1	-0.12	0.47	3	3	0.37	88
BV2 vs. pMG	5.4	6.9	-1.4	0.47	3	3	4.3	88
BV2 vs. AdultMG	5.4	7.1	-1.6	0.47	3	3	4.9	88
pMG vs. AdultMG	6.9	7.1	-0.18	0.47	3	3	0.55	88
Stat2
BMMn vs. BV2	4.9	4.3	0.57	0.47	3	3	1.7	88
BMMn vs. pMG	4.9	5.8	-0.95	0.47	3	3	2.8	88
BMMn vs. AdultMG	4.9	5.8	-0.9	0.47	3	3	2.7	88
BV2 vs. pMG	4.3	5.8	-1.5	0.47	3	3	4.6	88
BV2 vs. AdultMG	4.3	5.8	-1.5	0.47	3	3	4.4	88
pMG vs. AdultMG	5.8	5.8	0.05	0.47	3	3	0.15	88
Trem2
BMMn vs. BV2	0.52	2.1	-1.6	0.47	3	3	4.8	88
BMMn vs. pMG	0.52	3.1	-2.5	0.47	3	3	7.6	88
BMMn vs. AdultMG	0.52	5.9	-5.4	0.47	3	3	16	88
BV2 vs. pMG	2.1	3.1	-0.95	0.47	3	3	2.8	88
BV2 vs. AdultMG	2.1	5.9	-3.8	0.47	3	3	12	88
pMG vs. AdultMG	3.1	5.9	-2.9	0.47	3	3	8.7	88
